# Supplementary material for: Reversible phase separation of ESCRT protein ALIX through tyrosine phosphorylation
Source: Sci Adv. 2023 Jul 14;9(28):eadg3913. doi: 10.1126/sciadv.adg3913 (PMC10348681; doi:10.1126/sciadv.adg3913)
Supplement: Supplementary file 2 — Movies S1 and S2 [file sciadv.adg3913_movies_s1_and_s2.zip]

Archive with 2 entries (2 files):
- adg3913_Movie_S1.mp4
- adg3913_Movie_S2.mp4
